# Supplementary material for: Envelope reconstruction of speech and music highlights stronger tracking of speech at low frequencies
Source: PLoS Comput Biol. 2021 Sep 17;17(9):e1009358. doi: 10.1371/journal.pcbi.1009358 (PMC8480853; doi:10.1371/journal.pcbi.1009358)
Supplement: S1 Table — (XLSX) [file pcbi.1009358.s014.xlsx]

## Sheet: Sheet1
Title	Artist / Composer	Duration (s)	Number of presentations across all subjects
Rock
Mr. Brightside	The Killers	225.68	16
Call Me	Blondie	222.16	10
Kids in America	The Muffs	216.7	10
Long Road to Ruin	Foo Fighters	216.17	12
Livin’ On A Prayer	Bon Jovi	283.08	12
Go Your Own Way	Fleetwood Mac	235.25	7
Ruby	Kaiser Chiefs	206.08	13
Wake Me Up When September Ends	Green Day	287.14	9
Shiver	Coldplay	302.28	12
Summer of ‘69	Bryan Adams	234.72	10
Orchestral
Symphonie Fantastique, II) A Ball	Berlioz	192.38	14
Blue Danube Waltz	Johann Strauss II	265.85	10
Carl Goes Up	Michael Giacchino	211	11
Claire de Lune	Debussy	266.5	11
Concerto No 23	Mozart	268.79	12
Four Seasons, Spring	Vivaldi	213.58	10
Lux Aeterna	Clint Mansell	243.87	11
Nachtmusik	Mozart	189.94	14
Romeo & Juliet	Tchaikovsky	209.91	10
Swan Lake Waltz	Tchaikovsky	221.42	8
Vocals (extracted from the rock songs, silences reduced in duration manually)
Mr. Brightside	The Killers	195.5	11
Call Me	Blondie	177.22	9
Kids in America	The Muffs	147.93	13
Long Road to Ruin	Foo Fighters	189.62	13
Livin’ On A Prayer	Bon Jovi	210.16	9
Go Your Own Way	Fleetwood Mac	235.25	8
Ruby	Kaiser Chiefs	170.9	13
Wake Me Up When September Ends	Green Day	200.75	14
Shiver	Coldplay	268.64	8
Summer of ‘69	Bryan Adams	197.03	13
Speech (From an audiobook of The Old Man and the Sea by Ernest Hemingway, segmented into 7 trials so that trials start and end at silences. The segmentation of the trials here is identical to the first 7 trials of the Natural Speech dataset: Broderick et al, 2019).
audio1		178.06	16
audio2		181.2	16
audio3		180.57	16
audio4		181.85	16
audio5		180.83	16
audio6		202.63	16
audio7		166.22	14
